# Supplementary material for: Variations in orientation relationships between rutile inclusions and garnet host relate to magmatic growth zoning
Source: Contrib Mineral Petrol. 2024 Jun 17;179(7):69. doi: 10.1007/s00410-024-02146-9 (PMC11182869; doi:10.1007/s00410-024-02146-9)
Supplement: Supplementary file 1 — S1 EPMA data (XLSX 12 KB) [file 410_2024_2146_MOESM1_ESM.xlsx]

## Sheet: L2
Distance	Nr	ppm P	ppm Ti	ppm Na	Alm	Sps	Prp	Grs
19.92	1	5080	893	445	0.504565	0.398099	0.0882841	0.00905222
39.84	2	4915	833	392	0.504882	0.397407	0.0884808	0.00923112
59.76	3	4877	675	413	0.505198	0.397503	0.0880916	0.00920696
79.68	4	4812	363	354	0.505786	0.395433	0.0897204	0.00905983
99.6	5	4764	740	371	0.505012	0.395196	0.0908875	0.00890496
119.51	6	4870	437	379	0.507555	0.394711	0.0889296	0.00880529
139.43	7	4879	560	376	0.507677	0.395246	0.0880485	0.00902803
159.36	8	4868	583	463	0.505919	0.395026	0.0900784	0.0089774
179.28	9	4922	374	255	0.506552	0.3944	0.0900471	0.00900118
199.19	10	4937	240	457	0.507628	0.39231	0.0910802	0.00898116
219.11	11	4770	375	467	0.506572	0.394535	0.0900709	0.00882152
239.03	12	4860	536	553	0.507996	0.392271	0.0908545	0.00887815
258.95	13	4743	381	606	0.507839	0.391893	0.09148	0.00878805
278.87	14	4827	94	684	0.508815	0.39127	0.0908241	0.00909109
298.79	15	4797	133	586	0.508428	0.391073	0.0916781	0.00882041
318.71	16	4730	114	710	0.509047	0.39037	0.0915939	0.00898849
358.55	17	4716	93	704	0.509554	0.387582	0.0936922	0.00917189
378.47	19	4632	66	720	0.509681	0.388693	0.09256	0.00906614
398.39	20	4690	63	720	0.511447	0.386459	0.0930915	0.00900277
418.31	21	4604	81	608	0.511039	0.387791	0.092256	0.00891387
458.15	22	4481	58	618	0.511133	0.386129	0.0937195	0.00901891
478.07	24	4546	49	694	0.512346	0.386347	0.0922781	0.00902852
497.99	25	4390	73	539	0.511787	0.386735	0.0925931	0.00888479
537.82	26	4522	79	646	0.513287	0.383646	0.0938093	0.00925794
557.74	28	4490	56	639	0.512436	0.384992	0.0936792	0.00889211
577.66	29	4434	73	559	0.513045	0.38442	0.093742	0.00879265
597.58	30	4568	76	547	0.514067	0.383006	0.0941032	0.00882326
617.51	31	4432	46	667	0.511325	0.385463	0.0942904	0.00892188
637.42	32	4396	82	624	0.51306	0.382848	0.0950886	0.00900369
657.34	33	4392	60	602	0.511769	0.384933	0.0942499	0.00904848
677.26	34	4412	43	538	0.514818	0.382299	0.0939383	0.00894421
697.18	35	4377	52	648	0.514546	0.382023	0.0943787	0.00905142
717.1	36	4467	77	671	0.513709	0.381462	0.095851	0.00897713
737.02	37	4444	198	534	0.515101	0.381001	0.0947313	0.00916634
756.94	38	4377	51	671	0.514329	0.380724	0.0958606	0.00908596
787.471	39	4354	201	738	0.514432	0.380532	0.0959145	0.00912179
