# Supplementary material for: Variations in orientation relationships between rutile inclusions and garnet host relate to magmatic growth zoning
Source: Contrib Mineral Petrol. 2024 Jun 17;179(7):69. doi: 10.1007/s00410-024-02146-9 (PMC11182869; doi:10.1007/s00410-024-02146-9)
Supplement: Supplementary file 2 — S2 EBSD data (XLSX 58 KB) [file 410_2024_2146_MOESM2_ESM.xlsx]

## Sheet: Dataset_GarsE_I
phi 1	PHI	phi 2	x	y	QI	CI	phase	fit	facet	type	ndir	ID Nr	zone	area	COR_tag
2.39902	1.84308	3.37536	-3.08407	0.29472	66427.4	0.429	1	0.657	1	1	0	1	1	1	nd
2.92289	1.02655	0.66115	-0.2714	-2.82438	68718.8	0.635	2	0.689	1	1	5	2	1	1	'COR4b'
0.25506	0.96468	2.43019	0.5428	3.92957	55066.1	0.314	2	0.955	1	1	4	3	1	1	'COR4b'
3.90539	1.34568	0.27969	0.11279	-0.09824	67120.7	0.31	1	0.758	1	1	0	4	1	1	nd
2.92226	1.02467	0.66811	-2.28399	-2.82089	65676.4	0.514	2	0.703	1	1	5	5	1	1	'COR4b'
2.84932	2.42203	5.05197	2.59416	2.35776	53857.2	0.222	2	0.922	1	1	4	6	1	1	'COR2'
2.85642	2.42551	5.06461	-0.22775	0.34006	64009.2	0.31	2	0.833	1	1	4	7	1	1	'COR2'
3.90473	1.34636	0.281	-0.42296	0.63154	67939.4	0.277	1	0.811	1	1	0	8	1	1	nd
0.25974	0.96378	5.08201	1.76234	1.75428	72729.4	0.613	2	0.837	1	1	4	9	1	1	'COR4b'
2.99976	1.85924	5.49456	-2.31219	-1.76832	57136.8	0.215	2	1.04	1	1	4	10	1	1	'COR3'
0.2598	0.9688	5.08137	-2.58006	0.92626	65848.9	0.295	2	0.907	1	1	4	11	1	1	'COR4b'
3.40758	2.17174	0.18929	2.29809	-1.15081	65616.4	0.336	2	0.832	1	1	4	12	1	1	'COR4b'
3.9051	1.34663	0.28093	0.51812	0	66168.7	0.418	1	0.715	1	1	0	13	1	1	nd
6.06244	2.1135	0.89087	-4.53975	-1.74375	66099.4	0.49	2	0.927	1	1	5	14	1	1	'COR4b'
6.06244	2.11364	0.8909	-4.61377	0.56488	77913.3	0.646	2	0.801	1	1	5	15	1	1	'COR4b'
0.83746	1.00436	6.04601	5.99543	-0.22104	71256.3	0.316	2	0.92	1	1	4	16	1	1	'COR1'
6.2142	0.5422	5.33196	0.24056	0.29472	63683.2	0.321	2	0.947	1	1	4	19	1	1	'COR2'
3.90544	1.34542	0.27977	0.03948	0.43225	66531.8	0.303	1	0.758	1	1	0	20	1	1	nd
6.06232	2.11138	0.89157	-1.69745	-3.3794	74822.2	0.697	2	0.785	1	1	5	21	1	1	'COR4b'
0.80602	0.70592	5.07655	1.73693	2.90785	69587.6	0.338	2	1.049	1	1	4	22	1	1	'rtdir103_111grtX'
6.08387	1.21491	2.21739	-0.00822	0.09415	64558.8	0.58	2	0.634	1	1	4	23	1	1	'R3d'
3.77742	2.57765	5.42945	-0.11185	0.05567	68612.2	0.244	2	0.946	1	1	0	24	1	1	'COR1'
3.90671	1.34203	0.28031	-0.53575	0.39296	64199.1	0.292	1	0.815	1	1	0	25	1	1	nd
0.85646	0.89662	6.23876	-0.38066	2.17531	58499.2	0.347	2	0.888	1	1	4	27	1	1	'COR2'
2.92074	1.02783	3.2981	0.15791	0.28162	79556.6	0.589	2	0.602	1	1	5	29	1	1	'COR4b'
2.92471	1.02778	5.89619	-0.41754	0.22671	84264.8	0.815	2	0.625	1	1	5	30	1	1	'COR4b'
3.9058	1.34572	0.27961	0.40995	-0.90683	66072.3	0.415	1	0.654	1	1	0	31	1	1	nd
3.90563	1.34532	0.27977	-0.72374	-0.16373	66803.6	0.299	1	0.756	1	1	0	32	1	1	nd
4.68669	0.59878	3.99356	-0.37503	-1.56202	77116.2	0.242	2	1.07	1	1	2	33	1	1	'COR4b'
3.40182	2.17169	0.17193	-2.81974	-1.59991	74439.2	0.2	2	1.006	1	1	4	34	1	1	'COR4b'
2.9234	1.02572	5.92362	2.77744	0.4912	80184.8	0.653	2	0.76	1	1	5	35	1	1	'COR4b'
2.92172	1.02675	0.67006	0.20355	0.00614	71700.5	0.549	2	0.831	1	1	5	36	1	1	'COR4b'
4.68274	0.60035	4.50698	0.2529	0.10438	86590.1	0.879	2	0.632	1	1	2	37	1	1	'COR4b'
3.40193	2.17024	0.17181	-0.34871	0.41588	67769.4	0.224	2	0.957	1	1	4	38	1	1	'COR4b'
4.6909	0.59819	3.99023	-0.15183	0.45342	79294.8	0.16	2	1.1	1	1	2	39	1	1	'COR4b'
2.3982	1.8447	3.37451	-0.57241	-0.25542	66823.5	0.308	1	0.813	1	1	0	40	1	1	nd
2.39857	1.84538	1.02058	0.21219	0.17683	68655.7	0.618	2	0.602	1	1	6	41	1	1	'COR5'
2.35591	0.94726	3.14688	-0.19738	-0.5526	60056.9	0.347	2	0.959	1	1	5	42	1	1	'COR2'
2.86189	2.06194	1.19716	-1.15962	0.57102	57662.9	0.209	2	1.113	1	1	4	43	1	1	'COR1'
2.3985	1.84464	3.37402	0.90302	-0.3684	65846.1	0.429	1	0.707	1	1	0	44	1	1	nd
3.01554	1.49741	1.75089	-0.07402	-0.13754	63525	0.319	2	0.966	1	1	5	45	1	1	'COR2'
3.4018	2.17188	0.17409	-0.02632	0.19321	66960	0.145	2	1.045	1	1	4	46	1	1	'COR4b'
3.90468	1.34633	0.28114	0.6785	-0.7368	67077.4	0.418	1	0.734	1	1	0	47	1	1	nd
3.12081	1.77394	0.5308	-0.01234	0.09824	67557.5	0.629	2	0.681	1	1	4	48	1	1	'COR2'
3.77386	2.5765	0.71215	0.15791	0.29472	65470.7	0.237	2	0.982	1	1	4	49	1	1	'COR1'
3.40115	2.17501	3.85394	-1.07801	-0.91439	76692.1	0.747	2	0.816	1	1	4	50	1	1	'COR4b'
6.08037	1.21152	2.21652	-0.10856	0.12444	53939.2	0.218	2	1.122	1	1	4	51	1	1	'R3d'
0.25935	0.96647	5.08362	-0.19245	0.07122	67399.6	0.378	2	0.982	1	1	4	52	1	1	'COR4b'
3.90583	1.34536	0.27924	0.41204	-0.31682	63721.7	0.301	1	0.753	1	1	0	53	1	1	nd
0.25966	0.9692	5.04718	0.08019	0.07982	59762.9	0.281	2	0.951	1	1	4	54	1	1	'COR4b'
3.40207	2.17445	0.17368	0.11103	-0.03684	65086.5	0.479	2	0.832	1	1	4	55	1	1	'COR4b'
2.84765	2.42311	5.05153	0.33555	0.46664	57867.6	0.226	2	0.909	1	1	4	56	1	1	'COR2'
3.40242	2.17566	0.1866	0.05593	0.2325	80789.8	0.527	2	0.762	1	1	4	57	1	1	'COR4b'
0.26286	0.96787	5.58511	0.19738	0.10315	71498.2	0.58	2	0.862	1	1	4	58	1	1	'COR4b'
2.40081	1.84355	3.37903	0.03948	-0.94309	64979.4	0.295	1	0.836	1	1	0	59	1	1	nd
2.92123	1.02158	5.91697	-3.23701	0.47154	82782.6	0.829	2	0.604	1	1	5	60	1	1	'COR4b'
3.4062	2.17088	0.18858	3.53307	-0.88414	70038.7	0.464	2	0.743	1	1	4	61	1	1	'COR4b'
2.9176	1.03069	0.66785	0.35159	0.07368	72539.3	0.633	2	0.674	1	1	5	62	1	1	'COR4b'
4.6892	0.60127	1.36872	-3.2568	-1.54377	76275.9	0.688	2	0.702	1	1	2	63	1	1	'COR4b'
2.84737	2.42205	5.05038	3.00302	1.72622	59734.9	0.433	2	0.716	1	1	4	64	1	1	'COR2'
3.52444	1.71269	4.48592	-1.52592	0.02267	65440.6	0.374	2	0.808	1	1	4	65	1	1	'R3d'
3.4009	2.17518	0.18791	1.16911	0	74959.2	0.312	2	0.9	1	1	4	66	1	1	'COR4b'
2.39891	1.84326	3.37563	2.1712	0	65145.8	0.308	1	0.742	1	1	0	67	1	1	nd
2.92278	1.0276	5.93019	1.42397	2.23145	61057.6	0.578	2	0.787	1	1	5	68	1	1	'COR4b'
3.9014	2.4989	5.74257	-1.38167	-1.50167	67084	0.369	2	0.951	1	1	4	69	1	1	'COR2dash'
2.84743	2.42296	5.05128	-0.18505	0.31928	58285.8	0.147	2	0.992	1	1	4	70	1	1	'COR2'
3.00417	1.85564	3.92174	0.10363	-0.38314	61741.1	0.341	2	0.88	1	1	4	71	1	1	'COR3'
1.53999	2.54121	2.81197	-0.20725	0.71224	72587.8	0.901	2	0.555	1	1	2	72	1	1	'COR4b'
1.54133	2.5409	0.73541	-0.12583	0.18666	78664.4	0.253	2	0.982	1	1	2	73	1	1	'COR4b'
4.68599	0.6011	3.97111	-0.08882	-0.18666	79687.8	0.251	2	1.017	1	1	2	74	1	1	'COR4b'
3.90576	1.34567	0.27956	-0.86848	0.15718	67340.3	0.426	1	0.655	1	1	0	75	1	1	nd
3.40507	2.17331	0.16724	0.04935	-0.07368	68015.5	0.213	2	0.993	1	1	4	76	1	1	'COR4b'
3.21293	1.73046	0.36238	-0.10198	0.09824	65220.6	0.218	2	0.963	1	1	4	77	1	1	'COR1'
0.25905	0.96797	5.0734	0.24056	-0.38682	81837.6	0.547	2	0.883	1	1	4	78	1	1	'COR4b'
3.90593	1.34559	0.27965	0.54985	-0.88416	68024.3	0.424	1	0.644	1	1	0	79	1	1	nd
2.92306	1.02349	5.90761	1.73414	1.82446	64157.4	0.435	2	1.011	1	1	5	80	1	1	'COR4b'
6.06345	2.11451	5.09943	-1.36757	-1.83849	83687.7	0.49	2	0.744	1	1	5	81	1	1	'COR4b'
2.91635	1.03444	3.29626	0.09047	-0.22513	69465.4	0.215	2	0.969	1	1	5	82	1	1	'COR4b'
2.92129	1.02942	3.55739	0.07895	0.17683	60967.3	0.345	2	0.92	1	1	5	83	1	1	'COR4'
2.91931	1.02999	1.72963	-0.06168	0.23741	54896.8	0.132	2	1.035	1	1	5	84	1	1	'COR4b'
5.06719	0.99296	3.62507	0.33308	-0.14327	60726.5	0.279	2	0.953	1	1	2	85	1	1	'R3d'
1.92671	3.00819	3.63225	-0.05921	0.00982	59634.8	0.193	2	1.068	1	1	2	86	1	1	'COR2'
1.54143	2.54087	1.26239	-0.19409	-0.09497	63130.9	0.27	2	0.979	1	1	2	87	1	1	'COR4b'
4.81032	2.78472	4.79962	1.53351	-0.68768	66791.5	0.218	2	0.829	1	1	1	88	1	1	'COR5'
3.90493	1.34368	3.4216	-0.39477	-0.6499	57681.2	0.42	1	0.689	1	1	0	89	1	1	nd
0.26076	0.96678	5.08122	-0.40792	0.25542	64117	0.382	2	0.958	1	1	4	90	1	1	'COR4b'
4.68677	0.60096	1.8714	-0.1209	-0.00491	64897.1	0.349	2	0.89	1	1	2	91	1	1	'COR4b'
4.67829	0.5986	3.98396	-0.37832	0.49939	70515.4	0.169	2	1.044	1	1	2	92	1	1	'COR4b'
0.26216	0.96813	5.08348	0.10692	0.36021	61847.8	0.145	2	1.159	1	1	4	93	1	1	'COR4b'
3.39405	2.17966	3.84719	-0.32486	0.19239	58904.2	0.334	2	1.087	1	1	4	95	1	1	'COR4b'
3.31754	1.70321	4.87855	-0.14804	0.07532	59412.6	0.132	2	1.123	1	1	4	96	1	1	'COR2'
4.68044	0.59745	3.98229	0.00846	0.16701	67790.6	0.156	2	1.016	1	1	2	97	1	1	'COR4b'
2.39799	1.84152	0.2346	-0.9314	-0.5833	55210.7	0.275	1	0.828	1	1	0	99	1	1	nd
4.69275	0.59916	3.95477	0.36392	0.1228	83606.6	0.325	2	0.95	1	1	2	100	1	1	'COR4b'
2.92306	1.02845	3.31183	-0.13323	-0.11298	74416.9	0.407	2	0.897	1	1	5	101	1	1	'COR4b'
5.37274	0.79122	4.0456	0.08224	-0.11871	65921.1	0.347	2	0.785	1	1	2	102	1	1	'R3d'
3.90505	1.34485	0.27998	-0.61189	-0.65821	64597.5	0.426	1	0.678	1	1	0	103	1	1	nd
3.56687	2.64069	0.30652	-0.20232	0.27998	62061.7	0.358	2	0.965	1	1	0	104	1	1	'COR2dash'
3.40494	2.17576	3.83428	-0.37996	-0.14245	67115	0.327	2	0.981	1	1	4	105	1	1	'COR4b'
4.68324	0.59874	3.99731	-0.08635	0.10806	83420.7	0.336	2	1.038	1	1	2	106	1	1	'COR4b'
0.26564	0.97147	5.33873	-0.07566	-0.2456	51291	0.314	2	0.947	1	1	4	107	1	1	'COR4'
4.68777	0.59939	4.49805	0.04606	-0.2194	65034.9	0.292	2	1.011	1	1	2	108	1	1	'COR4b'
1.6737	0.3569	2.2637	0.66123	0.52722	54375.3	0.312	1	0.752	1	1	0	109	1	1	nd
6.05883	2.11567	0.8879	0.1283	0.16946	61806.6	0.268	2	1.109	1	1	5	111	1	1	'COR4b'
1.5394	2.54277	4.92548	-0.15791	-0.2063	90780.9	0.675	2	0.729	1	1	2	112	1	1	'COR4b'
3.90553	1.34559	0.27944	0.4803	0.39951	64735.9	0.316	1	0.771	1	1	0	113	1	1	nd
3.40554	2.17358	4.89491	-0.14475	0.05567	57106.1	0.308	2	0.964	1	1	4	114	1	1	'COR4b'
2.84862	2.42332	5.05208	0.1612	0.38641	56030.2	0.213	2	0.931	1	1	4	115	1	1	'COR2'
0.16005	1.43861	6.08087	-0.22206	0.31928	54024.9	0.121	2	1.165	1	1	4	116	1	1	'COR2'
6.06605	2.11327	0.7185	0.0074	-0.08842	70473.3	0.538	2	0.743	1	1	5	117	1	1	'COR4'
3.90665	1.34586	0.27896	0.49099	0.49611	51500.4	0.379	1	0.72	1	1	0	118	1	1	nd
3.90265	1.3439	1.06377	-0.43178	-0.44822	62127.6	0.218	2	0.981	1	1	3	119	1	1	'COR5'
3.90575	1.3456	0.27965	0.78336	0.68154	58405.6	0.282	1	0.82	1	1	0	120	1	1	nd
2.39891	1.84327	3.37564	0.88329	0.63365	66481.4	0.308	1	0.747	1	1	0	121	1	1	nd
2.92187	1.02683	5.93336	-0.17271	-0.1621	55489.5	0.307	2	0.981	1	1	5	122	1	1	'COR4b'
2.92149	1.02671	0.68075	0.12953	0.33156	61370.3	0.233	2	1.126	1	1	5	123	1	1	'COR4b'
2.93154	1.03914	5.89678	-0.02056	0.09824	78795.6	0.71	2	0.794	1	1	5	124	1	1	'COR4b'
3.9224	2.51519	5.74799	0.04935	0.32419	51982.4	0.229	2	1.088	1	1	4	125	1	1	'COR2dash'
0.27754	0.95816	0.86282	-0.19409	0.17028	53482	0.363	2	0.999	1	1	4	126	1	1	'COR4b'
2.40462	1.85898	1.01443	-1.0856	0.18892	58291.9	0.453	2	0.752	1	1	6	127	1	1	'COR5'
0.7326	1.21871	0.90339	1.04765	-0.1587	53950.2	0.157	2	1.159	1	1	4	128	1	1	'COR3'
2.40316	1.8581	1.01149	-0.94136	-0.83882	71886.4	0.495	2	0.718	1	1	6	129	1	1	'COR5'
4.67008	0.59538	4.00375	0.97173	0.84638	82612.1	0.229	2	1.019	1	1	2	130	1	1	'COR4b'
2.40503	1.85534	0.22887	0.74398	-0.72547	60677.5	0.343	1	0.72	1	1	0	131	1	1	nd
0.76516	1.78676	3.63571	-0.16778	0.30946	78940.5	0.662	2	0.631	1	1	3	132	1	1	'COR5'
3.12243	1.79269	3.68002	-0.19146	0.19255	56244.4	0.304	2	1.003	1	1	4	133	1	1	'COR2'
0.18325	1.42562	6.11764	0.51196	-0.19648	65359.8	0.207	2	0.996	1	1	4	134	1	1	'COR2'
0.85342	0.75247	4.93048	0.30841	-0.65698	78620.5	0.393	2	1.052	1	1	4	135	1	1	'COR3'
2.40483	1.85542	3.37051	-0.99925	-0.10438	62885.9	0.281	1	0.826	1	1	0	136	1	1	nd
2.92941	1.03954	3.3146	-0.04441	-0.08105	53316.1	0.301	2	0.989	1	1	5	137	1	1	'COR4b'
2.92991	1.04204	5.93206	-0.15227	-0.04351	60736.4	0.309	2	1.007	1	1	0	138	1	1	'COR4b'
3.91559	2.5053	5.74187	0.36187	0.0614	46161.8	0.177	2	1.14	1	1	0	139	1	1	'COR2dash'
3.91009	1.35035	0.29226	0.59215	-0.66803	63759	0.213	1	0.9	1	1	0	140	1	1	nd
4.43226	1.04163	2.84383	-0.10363	0.1621	70074.6	0.584	2	0.775	1	1	2	141	1	1	'COR3'
1.15996	2.14799	0.46172	-0.16778	0.1842	57277.8	0.225	2	0.964	1	1	2	142	1	1	'COR2dash'
2.18771	2.32121	5.43396	-0.38819	0.07204	56374.5	0.282	2	0.922	1	1	2	143	1	1	'COR2dash'
0.93781	2.2728	0.75736	-0.13981	-0.28244	63737.2	0.213	2	1.045	1	1	2	144	1	1	'COR2dash'
5.11979	0.96158	3.69565	0.00493	0.02947	72468.6	0.314	2	0.981	1	1	2	145	1	1	'COR2dash'
4.01722	2.24858	0.05417	0.07895	0.30127	61543.6	0.229	2	0.99	1	1	4	146	1	1	'COR2'
4.99117	1.02296	3.53547	-0.03948	0.17683	61063.9	0.343	2	0.947	1	1	2	147	1	1	'COR3'
4.07559	0.86762	2.37928	-0.05921	0.36676	69104.6	0.445	2	0.947	1	1	2	148	1	1	'COR2dash'
4.58445	1.073	3.0324	-0.01974	-0.2194	59871.3	0.423	2	0.842	1	1	0	149	1	1	'COR2'
2.40471	1.85602	3.37051	-0.45645	-0.74499	65994.6	0.349	1	0.684	1	1	0	150	1	1	nd
2.40438	2.55858	5.05299	0.12748	0.11052	70135.6	0.777	2	0.723	1	1	0	151	1	1	'COR2'
4.59983	1.07074	3.0371	0.46878	0.16373	65730.4	0.577	2	0.768	1	1	0	152	1	1	'COR2'
3.73553	0.45021	4.85314	0.01316	0.31109	51898.2	0.354	2	0.918	1	1	2	153	1	1	'COR2'
0.81995	2.36593	0.91468	0.01234	0.24969	68292.9	0.324	2	0.904	1	1	2	154	1	1	'COR3'
3.91075	1.35391	3.43367	0.05346	-0.59763	54183.5	0.271	1	0.893	1	1	0	155	1	1	nd
3.9609	0.76989	2.21485	0.06579	0.28817	61265.8	0.317	2	0.884	1	1	2	156	1	1	'COR3'
4.07936	0.8776	2.37405	-0.18093	-0.09824	61447.4	0.249	2	1.121	1	1	2	157	1	1	'COR2dash'
2.08418	2.98905	5.40127	-0.01316	0.2194	56149.9	0.223	2	1.113	1	1	2	158	1	1	'COR2dash'
2.40504	1.85549	3.37033	-0.09869	-0.51085	48133.3	0.225	1	0.917	1	1	0	159	1	1	nd
3.9125	1.35332	3.43326	-0.03084	0.23332	80358.8	0.65	2	0.664	1	1	3	160	1	1	'COR5b'
2.4046	1.85604	3.37013	-0.63533	-0.77978	53647.3	0.206	1	0.934	1	1	0	161	1	1	nd
1.53177	2.54442	4.90368	0.06991	0.3684	73102.2	0.456	2	0.897	1	1	2	162	1	1	'COR4b'
4.85052	2.78164	1.69334	-0.07649	0.0221	54300.6	0.339	2	0.848	1	1	1	163	1	1	'COR5'
2.40521	1.85536	3.37049	0.38243	-0.2849	52795.9	0.298	1	0.901	1	1	0	164	1	1	nd
4.66449	0.59377	4.02063	-0.15133	0.32419	75268.9	0.231	2	1.1	1	1	2	165	1	1	'COR4b'
4.6828	0.59502	4.01133	-0.00493	-0.02456	68397.2	0.257	2	1.02	1	1	2	166	1	1	'COR4b'
4.84516	2.77682	1.68939	0.00411	0.53623	70704.3	0.12	2	0.952	1	1	1	167	1	1	'COR5'
6.07168	2.10162	0.90309	-0.20149	0.04093	57941.3	0.26	2	0.971	1	1	5	168	1	1	'COR4b'
4.6818	0.59486	4.51995	0.07402	0.05321	67156.2	0.423	2	0.936	1	1	2	169	1	1	'COR4b'
4.84477	2.77939	1.68586	0.02467	0.37249	64986.3	0.271	2	0.942	1	1	1	170	1	1	'COR5'
3.91063	1.35258	0.29137	0.42766	-0.45845	55867.9	0.311	1	0.772	1	1	0	171	1	1	nd
2.86304	0.57057	3.26717	-0.10856	-0.32419	62301.3	0.257	2	0.951	1	1	0	172	1	1	'R3d'
4.85743	2.77713	1.70068	-0.11514	0.00655	64592.5	0.224	2	0.921	1	1	1	173	1	1	'COR5'
2.40476	1.85604	3.37048	0.47372	-0.30454	53818.3	0.288	1	0.829	1	1	0	174	1	1	nd
5.54846	0.58585	4.35966	-0.35159	0.51576	66705.8	0.899	2	0.634	1	1	2	175	1	1	'COR2'
0.2776	0.95785	5.59104	0.22206	-0.69996	56002.4	0.209	2	1.139	1	1	4	176	1	1	'COR4b'
0.27464	0.95226	5.58663	-0.1357	-0.11543	57086.8	0.181	2	1.107	1	1	4	177	1	1	'COR4b'
0.27586	0.95682	5.06774	0.08882	0.2063	58466.5	0.28	2	0.978	1	1	0	178	1	1	'COR4b'
4.61013	1.07299	3.04946	0.01234	0.25788	51558.3	0.27	2	0.969	1	1	2	179	1	1	'COR2'
3.90555	1.35145	1.07821	0.15791	0.25542	69804.6	0.569	2	0.789	1	1	3	180	1	1	'COR5'
0.77109	1.79013	5.98883	-0.66617	-0.50594	56684.3	0.418	1	0.723	1	1	0	181	1	1	nd
4.6743	0.59982	1.64575	-0.15297	-0.15718	75301	0.664	2	0.701	1	1	2	182	1	1	'COR4'
4.67538	0.59835	4.51162	-0.01645	0.18829	64122.7	0.448	2	0.96	1	1	2	183	1	1	'COR4b'
0.27271	0.95601	0.85196	0.08882	0.17028	62642.5	0.306	2	1.123	1	1	4	184	1	1	'COR4b'
3.58026	1.73023	1.27112	-0.3849	0.1621	57009.7	0.335	2	1.022	1	1	4	185	1	1	'COR2dash'
2.40466	1.85882	1.01456	-0.11349	0.04421	71451.3	0.642	2	0.563	1	1	6	186	1	1	'COR5'
2.4048	1.85576	3.37028	0.73031	-0.54523	58669.7	0.407	1	0.7	1	1	0	187	1	1	nd
1.71523	0.3607	3.79605	-0.11925	0.25379	75177.5	0.204	2	0.926	1	1	1	188	1	1	'COR5b'
0.27379	0.95634	5.39019	0.15297	0.0835	75256.2	0.721	2	0.75	1	1	4	189	1	1	'COR4'
6.00747	0.69173	5.91481	-0.09869	-0.09497	53374.8	0.177	2	1.133	1	1	4	190	1	1	'COR2'
4.66477	0.59433	1.39793	-0.21589	1.09907	59006.4	0.503	2	0.849	1	1	2	191	1	1	'COR4b'
1.52709	2.54556	1.22532	0.05428	-0.1621	74822.8	0.725	2	0.729	1	1	2	192	1	1	'COR4b'
4.01559	2.25471	0.04865	0.1028	0.24151	62736.9	0.318	2	1.013	1	1	4	193	1	1	'COR2'
4.67398	0.59953	1.39435	2.03304	0.05894	75633.8	0.626	2	0.76	1	1	2	194	1	1	'COR4b'
4.67312	0.59884	4.02096	-1.58893	-0.5305	74068	0.478	2	0.919	1	1	2	195	1	1	'COR4b'
3.91001	1.35305	3.43565	0.1283	-0.13754	51810.8	0.262	1	0.813	1	1	0	196	1	1	nd
2.93015	1.04009	5.93342	-0.13817	0.04585	69702.5	0.514	2	0.851	1	1	5	198	1	1	'COR4b'
2.40376	1.85827	1.0157	0.02878	-0.11871	70868.3	0.497	2	0.661	1	1	6	199	1	1	'COR5'
2.44627	0.74366	5.78316	-0.32568	0.15473	52746.4	0.193	2	1.042	1	1	5	200	1	1	'R3d'
0.2767	0.95754	5.06606	0.10609	0.14245	69044.1	0.391	2	0.814	1	1	4	201	1	1	'COR4b'
2.40448	1.85216	0.22919	0.24673	0.14327	73297.5	0.563	2	0.645	1	1	6	202	1	1	'COR5b'
2.40482	1.85583	3.37037	0.57981	-0.33565	66115.3	0.4	1	0.677	1	1	0	203	1	1	nd
3.00105	1.87834	3.93504	0.00822	0.57307	50046.4	0.181	2	1.074	1	1	4	204	1	1	'COR3'
5.0625	0.13747	5.7927	0.00987	0.08596	59705	0.353	2	1.073	1	1	2	205	1	1	'COR2'
1.53176	2.5498	1.24284	-0.04145	-0.11396	66696.2	0.486	2	0.864	1	1	2	206	1	1	'COR4b'
0.26905	0.95178	0.88657	0.06579	0.52395	56083.2	0.181	2	1.171	1	1	4	207	1	1	'COR4b'
0.80319	1.10359	1.12722	0.01974	-0.15064	57678.5	0.154	2	1.175	1	1	4	208	1	1	'COR2'
3.86119	0.20613	2.66241	0.0329	0.34057	76131.6	0.552	2	0.844	1	1	2	209	1	1	'COR2dash'
3.91494	2.50424	5.7543	-0.08224	0.14081	46537.5	0.143	2	1.186	1	1	4	210	1	1	'COR2dash'
2.81898	2.29826	0.04976	-0.04935	0.1228	60988.9	0.191	2	1.061	1	1	4	211	1	1	'COR3'
3.41677	2.18372	0.18352	-0.13323	0.20876	67268.8	0.218	2	1.015	1	1	4	212	1	1	'COR4b'
3.41598	2.18618	0.18478	-0.04277	0.2325	69552.1	0.254	2	0.993	1	1	4	213	1	1	'COR4b'
3.41548	2.18078	0.18265	0.30265	0.18338	68310	0.171	2	1.024	1	1	4	214	1	1	'COR4b'
3.4144	2.18577	3.86061	0.11349	0.00982	74424.8	0.629	2	0.859	1	1	4	215	1	1	'COR4b'
3.91006	1.35029	0.29228	0.78953	-0.614	63573.1	0.27	1	0.782	1	1	0	216	1	1	nd
2.93125	1.0426	3.31415	-0.15791	-0.05894	77227	0.626	2	0.731	1	1	5	217	1	1	'COR4b'
2.40428	1.85873	1.01479	0.11843	0.11461	65804.7	0.363	2	0.771	1	1	6	218	1	1	'COR5'
4.67633	0.59549	4.01598	-0.48112	0.42366	76958.4	0.334	2	0.994	1	1	2	219	1	1	'COR4b'
0.82347	0.68117	5.1107	0.34953	0.42161	66039.5	0.189	2	1.075	1	1	4	220	1	1	'R3d'
3.42074	2.1851	4.88945	-0.21383	-0.21285	75571.4	0.277	2	0.919	1	1	4	221	1	1	'COR4b'
0.81237	1.08521	5.86928	0.04935	-0.08842	55230.5	0.33	2	1.018	1	1	4	223	1	1	'COR2'
2.93102	1.04021	1.73069	0.29607	-0.22595	72736.1	0.294	2	0.98	1	1	5	224	1	1	'COR4b'
6.06992	2.10507	5.10037	0.0329	0.10151	97937.3	0.541	2	0.671	1	1	5	225	1	1	'COR4b'
3.91011	1.3504	0.29227	0.5428	-0.56979	63149.8	0.338	1	0.685	1	1	0	226	1	1	nd
2.9356	1.03739	5.89408	0.06662	0.14736	75902.6	0.835	2	0.773	1	1	5	227	1	1	'COR4b'
1.47593	1.7569	6.01466	-0.00617	0.27016	41638.6	0.111	2	1.069	1	2	0	228	3	1	'COR2'
2.40499	1.85595	3.37227	1.0486	-0.84732	51556.9	0.183	1	0.997	1	2	0	229	3	1	nd
2.05969	1.48555	1.17108	0.22206	0.96275	55695.7	0.189	2	1.168	1	2	0	230	3	1	'COR2dash'
2.82943	2.18274	1.39895	0.00493	-0.45682	53448.5	0.183	2	1.119	1	2	0	231	3	1	'COR2dash'
5.97008	1.79072	5.71758	-0.04145	0.19059	51414.1	0.099	2	1.254	1	2	0	232	3	1	'rtdir122_100grtX'
1.22123	0.99289	5.62665	-0.23686	0.37822	59934	0.189	2	1.05	1	2	0	233	3	1	'COR2'
4.92002	2.27099	5.08559	0.18751	-0.76627	52340	0.154	2	1.169	1	2	0	234	3	1	'COR2dash'
2.09061	1.22745	1.68955	0.05921	-0.00982	59883	0.119	2	1.237	1	2	0	235	3	1	'COR2'
4.42561	0.87711	3.52112	-0.47865	-0.47155	60888.3	0.312	2	1.081	1	2	0	236	3	1	'rtdir122_100grtX'
3.72782	0.45184	3.28609	-0.05593	-0.04912	49694.1	0.207	2	1.053	1	2	0	237	3	1	'COR2'
0.27333	0.96375	5.84979	0.11103	0.11543	49314.7	0.223	2	1.045	1	2	0	238	3	1	'COR4'
2.40483	1.85355	3.36765	-0.45151	-0.20876	50698.2	0.306	1	0.935	1	2	0	239	3	1	nd
0.33859	2.09723	1.70742	0.03948	0.26034	56624.2	0.284	2	0.945	1	2	0	240	3	1	'COR2dash'
0.76798	1.79131	5.9952	0.0329	0.03275	62189.4	0.497	2	0.952	1	2	0	241	3	1	'COR5b'
1.69238	2.08633	6.0672	-0.2033	0.05894	55075.2	0.25	2	1.067	1	2	0	242	3	1	'COR2'
1.70221	1.7806	0.19344	-0.78953	0.30454	58710.1	0.559	2	0.771	1	2	0	243	3	1	'COR2'
2.86137	2.43155	5.05641	0.72045	-0.1228	50743.5	0.156	2	1.081	1	2	0	244	3	1	'COR2'
2.40373	1.85384	3.36982	-0.17271	-0.78592	56643.3	0.284	1	0.872	1	2	0	245	3	1	nd
2.83373	2.18042	1.39774	0.00592	0.19648	51973.8	0.119	2	1.176	1	2	0	246	3	1	'COR2dash'
3.75493	0.46286	3.29404	-0.05921	0.0407	50771.3	0.216	2	1.135	1	2	0	247	3	1	'COR2'
5.89945	1.65302	5.04539	0.06168	-0.0921	48326.1	0.141	2	1.081	1	2	0	248	3	1	'COR2dash'
2.0523	2.99272	0.66085	-0.01974	0.00327	51787.7	0.295	2	1.076	1	2	0	249	3	1	'COR2dash'
2.96203	0.98764	1.71333	-0.04277	-0.18993	53185.3	0.124	2	1.164	1	2	0	250	3	1	'COR4b'
3.60377	2.64301	0.34021	0.42766	0.28653	51317.3	0.143	2	1.169	1	2	0	251	3	1	'COR2dash'
1.52998	2.5424	4.35997	-0.11925	0.12689	54335.3	0.209	2	1.093	1	2	0	252	3	1	'COR4b'
4.63982	0.73291	2.99735	-0.10692	-0.02456	64457.8	0.494	2	0.847	1	2	0	253	3	1	'X'
0.34153	2.10049	1.70816	0.05921	-0.07859	54394.9	0.429	2	0.725	1	2	0	254	3	1	'COR2dash'
2.40406	1.85352	3.37004	-0.60202	-0.40278	53795.9	0.407	1	0.71	1	2	0	255	3	1	nd
4.25953	1.80858	4.61802	-0.23028	-0.10806	65998.2	0.442	2	0.724	1	2	0	256	3	1	'COR3'
3.21485	0.61627	4.13817	-0.11103	0.06631	52703	0.149	2	1.065	1	2	0	257	3	1	'COR2'
2.36813	0.93822	3.09435	-0.01579	0.19845	47864.6	0.179	2	1.083	1	2	0	258	3	1	'COR2'
4.39643	1.501	3.93822	-0.01727	0.20139	77247.7	0.693	2	0.802	1	2	0	259	3	1	'COR2dash'
3.8775	0.2056	2.63978	0.02467	-0.15555	63907.1	0.322	2	1.001	1	2	0	260	3	1	'COR2dash'
4.39513	1.49888	3.95459	-0.02467	0.29063	72264.2	0.319	2	0.996	1	2	0	261	3	1	'COR2dash'
4.25933	1.9059	4.81633	0.03948	-0.17929	56703.8	0.095	2	1.198	1	2	0	262	3	1	'rtdir103_111grtX'
2.40452	1.85678	3.36953	0.47619	0.20385	47340.1	0.208	1	0.96	1	2	0	263	3	1	nd
4.5867	1.07128	3.03042	0.0329	-0.15064	57959.8	0.249	2	1.034	1	2	0	264	3	1	'COR2'
4.57789	1.37995	3.50189	-0.1357	0.11052	64690.1	0.475	2	0.974	1	2	0	265	3	1	'rtdir103_111grtX'
2.55243	1.38333	0.85362	0.10363	0.32419	52936.7	0.176	2	1.261	1	2	0	266	3	1	'COR2dash'
1.60003	1.33282	4.92106	0.01645	0.31109	70558.2	0.562	2	0.817	1	2	0	267	3	1	'COR4b'
2.40781	1.86115	3.38764	0.49346	-0.38641	56222.4	0.354	1	0.799	1	2	0	268	3	1	nd
3.19699	1.43332	5.27539	0.02632	-0.01637	61028	0.158	2	1.195	1	2	0	269	3	1	'COR2'
1.70222	1.68296	2.5229	-0.00329	-0.15718	47505.3	0.084	2	1.215	1	2	0	270	3	1	'X'
2.09107	1.25451	4.81509	-0.40299	0.09005	90431.6	0.287	2	0.926	1	2	0	272	3	1	'COR2'
1.11935	1.21884	6.1111	-0.01316	0	63270.8	0.123	2	1.212	1	1	0	273	2	1	'COR2'
4.74534	1.80516	4.22865	0.00987	-0.12116	61964.3	0.171	2	1.085	1	1	0	274	2	1	'COR4'
5.97051	0.95765	0.18021	0.05675	-0.01719	57730.3	0.157	2	1.101	1	1	0	275	2	1	'COR2dash'
2.40386	1.85442	3.36284	0.39476	-0.35366	60024.5	0.343	1	0.777	1	1	0	276	2	1	nd
3.40087	1.25878	2.59142	0.19738	-0.3991	45246.3	0.173	2	1.076	1	1	0	277	2	1	'COR2dash'
6.15859	2.57456	1.73291	0.04277	0.75972	48537	0.189	2	1.129	1	1	0	278	2	1	'COR3'
3.74746	0.46896	3.28546	-0.09047	0.10233	55497.8	0.444	2	0.948	1	1	0	279	2	1	'COR2'
5.11532	0.96692	3.70107	0.12336	-0.06549	60918.3	0.342	2	0.992	1	1	0	280	2	1	'COR2dash'
4.00022	2.38402	6.07718	-0.22896	0.33402	53694.7	0.164	2	1.148	1	1	0	281	2	1	'COR3'
2.81203	2.30176	4.75184	-0.25166	-0.42243	45709.2	0.092	2	1.27	1	1	0	282	2	1	'COR3'
3.48682	1.05362	4.55229	0.00493	0.37822	49564.4	0.182	2	1.016	1	1	0	283	2	1	'COR2dash'
4.01339	2.2439	0.06976	-0.03207	-0.0614	52014.6	0.096	2	1.179	1	1	0	284	2	1	'COR2'
5.9716	0.95873	0.18205	0.06168	0.24069	47971.1	0.055	2	1.273	1	1	0	285	2	1	'COR2dash'
2.40395	1.85396	3.36245	0.33308	-0.31191	50996.5	0.204	1	0.948	1	1	0	286	2	1	nd
4.6738	0.6022	1.39995	0.0148	-0.41261	68614.7	0.504	2	0.894	1	1	0	287	2	1	'COR4b'
1.2969	2.09017	0.29125	-0.11514	0.01637	57613.2	0.284	2	0.929	1	1	0	288	2	1	'COR3'
1.68544	2.07327	6.09037	0.07895	-0.07859	67722.8	0.652	2	0.668	1	1	0	289	2	1	'COR2'
2.04303	2.99398	3.78956	-0.20972	-0.05731	59106	0.217	2	1.134	1	1	0	290	2	1	'COR2dash'
1.52745	2.53577	4.89415	-0.03701	-0.20139	56988.4	0.358	2	1.061	1	1	0	291	2	1	'COR4b'
2.40444	1.85232	3.36384	0.40957	0.42243	55091.1	0.218	1	0.914	1	1	0	292	2	1	nd
2.04987	2.99087	5.36311	-0.03454	0.11298	60260	0.237	2	1.041	1	1	0	293	2	1	'COR2dash'
3.4148	1.23348	2.63891	-0.42437	0.04421	44661.3	0.225	2	0.928	1	1	0	294	2	1	'COR2'
0.74084	2.93204	5.2139	0.25495	-0.28653	64765.6	0.315	2	0.999	1	1	0	295	2	1	'COR2dash'
1.67273	2.07084	6.08118	-0.04606	0.12116	75837.4	0.755	2	0.631	1	1	0	296	2	1	'COR2'
0.80604	1.09656	1.12271	0.08635	0.13508	69729	0.107	2	1.171	1	1	0	297	2	1	'COR2'
2.40449	1.85375	3.3654	0.73607	-0.4298	68484.4	0.4	1	0.695	1	1	0	298	2	1	nd
2.40658	2.89177	5.9586	-0.21712	0.16701	66300.5	0.169	2	1.162	1	1	0	299	2	1	'COR3'
1.72306	1.96564	6.08203	-0.08553	0.03275	64848.5	0.147	2	1.175	1	1	0	300	2	1	'X'
3.02026	0.57061	4.5451	0.75252	0.15145	56915.2	0.069	2	1.184	1	1	0	301	2	1	'COR3'
1.15887	2.14202	0.462	-0.65383	0.14736	59061	0.194	2	1.044	1	1	0	302	2	1	'COR2dash'
2.40404	1.85392	3.36267	-0.20561	-0.51985	60544.1	0.225	1	0.938	1	1	0	303	2	1	nd
5.61732	0.38333	6.27878	-0.1908	0.10479	60515.6	0.259	2	1.099	1	1	0	304	2	1	'COR2'
0.09792	2.52067	2.17291	0.2714	-0.05321	56273	0.137	2	1.188	1	1	0	305	2	1	'COR2'
5.33551	0.82018	4.00712	0.17106	0.2456	62768.4	0.201	2	0.964	1	1	0	306	2	1	'COR2dash'
1.53149	2.53983	1.23445	-0.10609	0.0614	66839.7	0.298	2	0.889	1	1	0	307	2	1	'COR4b'
2.47834	2.74537	4.75177	-0.04935	-0.2456	59927.1	0.191	2	1.075	1	1	0	308	2	1	'COR2'
0.7197	2.47368	5.81522	-0.26893	0.18174	54767.9	0.242	2	1.002	1	1	0	309	2	1	'COR2'
2.40363	1.85424	3.36324	0.40217	-0.25542	76577.2	0.303	1	0.778	1	1	0	310	2	1	nd
4.7263	1.35561	3.19152	-0.11843	0.26034	74992.8	0.622	2	0.781	1	1	0	311	2	1	'COR1'
1.30714	0.91555	2.25172	0.01645	-0.07368	84935.3	0.556	2	0.795	1	1	0	312	2	1	'rtdir103_111grtX'
1.57328	2.06543	3.09327	0.09047	-0.12689	74722.5	0.455	2	0.727	1	1	0	315	2	1	'COR1'
3.52492	0.91557	4.29585	-0.62833	0.298	66095.2	0.169	2	1.082	1	1	0	316	2	1	'X'
5.89918	1.65495	5.0691	-0.0329	0.21613	60888.7	0.138	2	1.167	1	1	0	317	2	1	'COR2dash'
4.42875	1.47233	5.44122	0.29114	-0.82522	71960.1	0.113	2	1.16	1	1	0	318	2	1	'R3d'
2.40439	1.85278	3.36413	0.58228	0.47155	71884.1	0.489	1	0.605	1	1	0	319	2	1	nd
2.87843	1.52142	6.18926	0.19409	0.21613	68880.9	0.166	2	1.112	1	1	0	320	2	1	'COR3'
3.88305	0.20744	2.63609	-0.01234	0.22513	94535.3	0.595	2	0.727	1	1	0	321	2	1	'COR2dash'
2.92782	1.03389	0.65416	0.23439	0	106000	0.68	2	0.72	1	1	5	394	1	3	'COR4b'
3.90996	1.35196	0.28186	-1.19047	0.5526	69649.2	0.211	1	0.919	1	0	0	395	1	3	nd
3.67778	1.7731	1.0697	-0.48112	-0.07368	66993.7	0.252	2	0.94	1	1	4	396	1	3	'COR1'
1.539	2.53675	0.70648	-0.1283	0.10806	120136	0.605	2	0.689	1	1	2	397	1	3	'COR4b'
1.52923	2.53888	0.97056	-0.24673	0.00982	105702	0.875	2	0.598	1	1	2	398	1	3	'COR4'
3.90936	1.35367	0.28242	0.80433	0.59435	80765.6	0.334	1	0.804	1	0	0	399	1	3	nd
3.50315	2.65397	0.16865	0.1283	0.31928	104854	0.634	2	0.635	1	1	4	400	1	3	'R3d'
3.40921	2.18016	0.18975	-0.10527	0.12116	103060	0.557	2	0.715	1	1	0	402	1	3	'COR4b'
3.78535	2.58542	2.28829	0.14804	0.02947	86996.9	0.223	2	0.938	1	1	4	403	1	3	'COR1'
2.92864	1.03366	3.31015	-0.21794	0.25788	122898	0.729	2	0.578	1	1	5	404	1	3	'COR4b'
2.92821	1.03464	3.28021	0.0148	0.10315	115749	0.788	2	0.587	1	1	5	405	1	3	'COR4b'
5.95862	0.91848	3.24203	-0.27962	-0.09415	88506.5	0.577	2	0.708	1	1	4	406	1	3	'R3d'
2.93059	1.03315	5.89374	0.14804	0.33893	132715	0.704	2	0.595	1	1	5	408	1	3	'COR4b'
2.92683	1.03418	3.31191	0.09869	0.14327	118726	0.82	2	0.543	1	1	5	409	1	3	'COR4b'
3.91046	1.35289	0.28157	-0.85943	0.68359	82312.8	0.307	1	0.826	1	0	0	410	1	3	nd
2.39966	1.84492	5.72273	0.25907	0.10438	97153.4	0.555	2	0.659	1	1	6	411	1	3	'COR5'
3.40851	2.18356	0.16026	0.04555	0.3854	114875	0.53	2	0.654	1	1	4	412	1	3	'COR4b'
3.80712	1.86552	3.94171	-0.16284	0.25542	96630.7	0.47	2	0.792	1	1	4	413	1	3	'R3d'
5.95145	0.92314	3.24947	-0.11843	-0.29963	85356.6	0.262	2	0.934	1	1	4	414	1	3	'R3d'
1.53161	2.53579	0.97271	-0.07566	0.18993	96601.8	0.775	2	0.59	1	1	0	415	1	3	'COR4'
2.92929	1.03492	5.90841	-1.29817	-0.35518	117180	0.732	2	0.645	1	1	5	416	1	3	'COR4b'
2.94749	1.93036	5.63443	1.45	0.39296	84415.7	0.689	2	0.566	1	1	4	417	1	3	'R3d'
3.9111	1.3529	0.28113	0.34162	-0.52899	82778.9	0.336	1	0.766	1	1	0	418	1	3	nd
3.40984	2.17431	4.62443	-0.14475	-0.05239	77921.2	0.343	2	1.002	1	1	4	419	1	3	'COR4'
2.99703	1.8719	3.92394	0.03619	-0.00982	85394.1	0.386	2	0.99	1	1	4	420	1	3	'COR3'
3.57482	1.73301	4.40666	-0.05428	-0.18174	81985.7	0.345	2	0.795	1	1	4	421	1	3	'COR2dash'
4.67372	0.60031	3.73782	-0.14146	0.35366	95606.7	0.786	2	0.643	1	1	2	422	1	3	'COR4'
1.53245	2.54031	4.36522	-0.15791	0.04421	112270	0.688	2	0.675	1	1	0	423	1	3	'COR4b'
2.92797	1.03199	0.66282	0.06785	-0.2149	117580	0.764	2	0.552	1	1	5	424	1	3	'COR4b'
3.90809	1.3536	0.28334	0.98691	0.97012	81232.5	0.313	1	0.825	1	0	0	425	1	3	nd
3.40727	2.18325	3.84975	-0.23439	-0.50962	106332	0.621	2	0.734	1	1	4	426	1	3	'COR4b'
2.92752	1.03216	3.28117	0.08019	0.22718	115767	0.821	2	0.567	1	1	5	427	1	3	'COR4b'
0.26794	0.96367	0.8928	0.04277	0.12116	106306	0.629	2	0.635	1	1	4	428	1	3	'COR4b'
3.4076	2.17614	3.83451	0.05921	0.02947	103310	0.68	2	0.658	1	1	4	429	1	3	'COR4b'
1.6859	0.35355	5.3925	-0.07155	0.09087	107052	0.427	2	0.836	1	1	1	430	1	3	'COR5b'
1.70997	0.35627	1.44389	-0.06711	0.05894	105716	0.248	2	0.859	1	1	1	431	1	3	'COR5'
3.53179	1.72351	4.48765	0.12583	-0.09087	100661	0.532	2	0.829	1	1	4	432	1	3	'R3d'
2.93023	1.03418	5.90499	0.24673	0.37331	121438	0.709	2	0.646	1	1	5	433	1	3	'COR4b'
3.50071	2.65856	0.16618	-0.04145	0.10806	88919.8	0.343	2	0.838	1	1	4	434	1	3	'R3d'
4.83285	2.78614	4.03651	0.18751	-0.10479	101513	0.12	2	0.892	1	1	1	435	1	3	'COR5b'
3.90995	1.3527	0.28239	-0.66781	0.38969	83468.9	0.313	1	0.787	1	0	0	436	1	3	nd
3.90812	1.35795	4.98873	-0.02961	-0.19157	122348	0.771	2	0.535	1	1	3	437	1	3	'COR5b'
2.92758	1.03502	3.31175	-0.01974	-0.12771	100959	0.811	2	0.601	1	1	5	438	1	3	'COR4b'
3.40927	2.18024	0.18978	-0.02961	-0.19157	104944	0.557	2	0.715	1	1	4	439	1	3	'COR4b'
2.92973	1.03342	5.89705	0.18505	0.10233	136217	0.738	2	0.477	1	1	5	440	1	3	'COR4b'
2.93034	1.03434	2.78161	-0.00658	0.34712	102964	0.729	2	0.673	1	1	5	441	1	3	'COR4b'
2.92968	1.03414	0.66656	-0.03948	0.13262	113567	0.709	2	0.662	1	1	5	442	1	3	'COR4b'
3.40835	2.18304	3.85448	0.18093	-0.04257	110119	0.786	2	0.585	1	1	4	443	1	3	'COR4b'
2.92926	1.03401	3.27506	0.2714	-0.06386	118379	0.646	2	0.701	1	1	5	444	1	3	'COR4b'
2.93045	1.03425	5.92268	0.2714	-0.06386	110930	0.73	2	0.661	1	1	5	445	1	3	'COR4b'
3.41073	2.18565	5.68872	0.1431	-0.18666	83206	0.461	2	0.77	1	1	4	446	1	3	'COR4'
3.41247	2.1833	0.19349	0.06991	0.00819	93372.3	0.473	2	0.708	1	1	4	447	1	3	'COR4b'
2.9299	1.03671	3.02916	0.01234	-0.13099	110904	0.625	2	0.695	1	1	5	448	1	3	'COR4'
0.26366	0.96163	5.08039	-0.22205	0.34793	121012	0.62	2	0.741	1	1	4	449	1	3	'COR4b'
3.91065	1.35263	0.28157	0.5428	-0.4298	83476.1	0.338	1	0.731	1	0	0	450	1	3	nd
0.26292	0.95771	5.3228	0.09869	-0.19648	84891.2	0.632	2	0.718	1	1	4	451	1	3	'COR4'
3.40734	2.18051	3.82099	0.04935	0.16946	104506	0.596	2	0.754	1	1	4	452	1	3	'COR4b'
3.4066	2.18028	5.94918	-0.15297	0.00982	111442	0.637	2	0.707	1	1	4	453	1	3	'COR4b'
3.40685	2.18038	5.9498	-0.05264	-0.05567	112951	0.657	2	0.676	1	1	4	454	1	3	'COR4b'
2.92761	1.03266	5.89547	0.25166	0.45191	90370.6	0.73	2	0.579	1	1	5	455	1	3	'COR4b'
4.83453	2.78734	1.67966	-0.0329	0.2718	80020.2	0.346	2	0.701	1	1	1	456	1	3	'COR5'
4.84003	2.78873	1.6885	-0.05593	0.34712	64871.2	0.275	2	0.678	1	1	1	457	1	3	'COR5'
3.4096	2.18421	0.16311	-0.39477	-0.27016	90309.1	0.509	2	0.614	1	1	4	458	1	3	'COR4b'
4.84027	2.78541	1.68647	0.74019	0.2763	44903.6	0.159	2	0.479	1	1	1	459	1	3	'COR5'
3.40923	2.17879	3.8207	-0.07566	0.17356	113789	0.547	2	0.84	1	1	4	460	1	3	'COR4b'
2.93038	1.0324	2.76271	0.05757	0.20876	127727	0.612	2	0.74	1	1	5	461	1	3	'COR4b'
3.40927	2.18526	5.67626	-0.33925	0.0614	83800.7	0.575	2	0.783	1	1	4	462	1	3	'COR4'
0.26479	0.95762	5.57058	0.11843	-0.02947	112411	0.875	2	0.647	1	1	0	463	1	3	'COR4b'
3.67581	1.77134	1.06432	0.17682	-0.14736	75976.6	0.447	2	0.919	1	1	0	464	1	3	'COR1'
0.26708	0.96091	5.60475	0.03948	0.15227	104299	0.519	2	0.806	1	1	4	465	1	3	'COR4b'
0.26656	0.96131	5.07581	-0.16037	0.53213	122181	0.618	2	0.755	1	1	4	466	1	3	'COR4b'
4.82785	2.79095	1.67338	-0.44032	-0.4912	97734.2	0.275	2	0.835	1	1	1	467	1	3	'COR5'
3.90806	1.35362	0.28316	1.25262	0.55166	85051.4	0.256	1	0.895	1	0	0	468	1	3	nd
4.8352	2.79207	4.82437	0.14475	0.37004	70765.3	0.343	2	0.823	1	1	1	469	1	3	'COR5'
3.40945	2.17518	6.19233	0.18916	0.41343	106536	0.259	2	1.104	1	1	4	470	1	3	'COR4'
3.00218	1.86607	0.77964	-0.01727	0.01474	109988	0.363	2	0.969	1	1	4	471	1	3	'COR3'
4.82946	2.78811	4.81615	0.20067	0.02292	123968	0.348	2	0.761	1	1	1	472	1	3	'COR5'
1.53297	2.53934	4.36542	-0.26647	0.0835	147366	0.686	2	0.655	1	1	2	473	1	3	'COR4b'
1.53274	2.53711	4.37912	-0.11103	0.19648	159994	0.693	2	0.581	1	1	2	474	1	3	'COR4b'
3.40378	2.18125	5.94351	-0.15942	0.12847	112079	0.507	2	0.874	1	1	4	475	1	3	'COR4b'
4.82682	2.79085	1.67416	0.11103	0.52804	135183	0.386	2	0.937	1	1	1	476	1	3	'COR5'
2.40009	1.84619	1.01313	0.07895	0.40933	140420	0.584	2	0.652	1	1	6	477	1	3	'COR5'
3.90883	1.35351	0.28271	-0.62833	-0.32419	109298	0.341	1	0.765	1	0	0	478	1	3	nd
2.40237	1.85061	5.72688	-0.03037	0.17381	132165	0.723	2	0.546	1	1	6	479	1	3	'COR5'
1.68945	0.35266	0.67623	-0.15626	0.08187	93904.6	0.385	2	0.869	1	1	1	480	1	3	'COR5b'
2.94754	1.92944	4.06267	-0.03454	0.1228	80508.2	0.595	2	0.67	1	1	4	481	1	3	'R3d'
0.66554	1.2789	5.48605	-0.24673	0.08187	67062.5	0.31	2	1.022	1	1	4	482	1	3	'R3d'
1.53356	2.53511	4.92297	-0.04935	0.2849	102843	0.745	2	0.65	1	1	2	483	1	3	'COR4b'
4.677	0.60533	4.01065	-0.0329	0.18993	96440.3	0.382	2	0.925	1	1	2	484	1	3	'COR4b'
0.26511	0.95898	5.06181	0.12336	0.45845	90856	0.58	2	0.793	1	1	4	485	1	3	'COR4b'
2.40029	1.84677	3.36798	-0.69495	-0.29063	64724.2	0.243	1	0.853	1	0	0	486	1	3	nd
4.83289	2.78814	1.67867	0.06908	0.12771	83589	0.429	2	0.802	1	1	1	487	1	3	'COR5'
2.92937	1.03293	0.68738	0.32644	0.24938	116580	0.582	2	0.779	1	1	5	488	1	3	'COR4b'
1.52658	2.53618	1.75517	-0.34922	0.40808	125190	0.836	2	0.597	1	1	2	489	1	3	'COR4b'
3.40981	2.17726	3.8394	-0.32486	0.11461	109093	0.623	2	0.713	1	1	4	490	1	3	'COR4b'
2.93043	1.03452	5.92179	-0.28127	0.14245	90214.5	0.636	2	0.784	1	1	5	491	1	3	'COR4b'
3.41026	2.18186	0.16391	0.05921	-0.34875	87453.9	0.375	2	0.846	1	1	4	492	1	3	'COR4b'
3.40843	2.17928	0.1877	-0.25495	0.03275	77858.9	0.447	2	0.84	1	1	4	493	1	3	'COR4b'
4.82688	2.79714	1.6753	0.0329	-0.01965	58428.4	0.538	2	0.869	1	1	1	494	1	3	'COR5'
0.26487	0.95713	5.07881	-0.29607	0.43799	96535.3	0.637	2	0.714	1	1	4	495	1	3	'COR4b'
3.40393	2.18126	0.18441	-0.12336	-0.19157	77624.6	0.498	2	0.848	1	1	4	496	1	3	'COR4b'
3.40691	2.17935	3.83474	-0.01645	-0.00819	117371	0.95	2	0.534	1	1	4	497	1	3	'COR4b'
3.90992	1.35234	0.28227	0.77308	-0.47073	84804	0.223	1	0.88	1	0	0	498	1	3	nd
4.8306	2.78629	1.6772	0.26318	-0.22104	83625.1	0.22	2	0.9	1	1	1	499	1	3	'COR5'
1.53506	2.54026	3.34377	-0.30841	0.73066	134922	0.879	2	0.505	1	1	2	500	1	3	'COR4b'
4.82769	2.78936	4.03237	-0.02632	-0.2325	105616	0.4	2	0.905	1	1	1	501	1	3	'COR5b'
4.81595	2.78579	1.66545	0.13323	0.20385	103755	0.387	2	0.844	1	1	1	502	1	3	'COR5'
1.6939	0.3503	6.17082	-0.10659	0.19845	102745	0.661	2	0.683	1	1	1	503	1	3	'COR5'
4.8311	2.78856	1.67769	0.08882	0.09578	94999.3	0.495	2	0.789	1	1	1	504	1	3	'COR5'
3.90787	1.35287	0.28332	-0.53787	0.11543	83361.8	0.22	1	0.908	1	0	0	505	1	3	nd
3.9099	1.35253	0.2819	0.06316	-0.31437	81857.4	0.21	1	0.923	1	0	0	506	2	3	nd
3.91023	1.3531	0.28035	-0.48852	0.1228	79567.6	0.248	1	0.848	1	0	0	511	2	3	nd
3.91054	1.35291	0.28056	0.74512	-0.41752	89112.1	0.2	1	0.915	1	0	0	517	2	3	nd
3.9041	1.3448	0.2805	0	0	71682.7	0.404	1	0	0	0	0	555	5	4	nd

## Sheet: read me
	phi 1, PHI, phi 2		Euler angles in radians (Bunge convention); X to north, Y to west, and Z out of plane
	x,y		spatial x and y; meaningless (only record position in acquisition window) but x, y values are necessary for import into MTEX
	CI, IQ		IQ = image quality and CI = confidence index (TSL OIM)
	calibr		which pattern center calibration used
	phase	1	garnet
	phase	2	rutile
	facet	1	(-211)Grt facet studied by EBSD
	type	0	not defined or grt
	type	1	needle shaped
	type	2	equant
	type	3	rod
	ndir	0	needle direction not defined
	ndir	1	S<100>1
	ndir	2	S<111>1
	ndir	3	S<100>3
	ndir	4	S<111>2
	ndir	5	S<111>3
	ndir	6	S<100>3
	zone	1	R1 zone
	zone	2	transition zone
	zone	3	outer core
	zone	4	not part of this dataset
	zone	5	110 grt core
	article title		Variations in orientation relationships between rutile inclusions and garnet host relate to magmatic growth zoning
	journal name		Contributions to Mineralogy and Petrology
	author names		Victoria Kohn, Thomas A. Griffiths, Taisia Alifirova, Nina Daneu, Olga Ageeva, Rainer Abart, Gerlinde Habler
	corresponding author		gerlinde.habler@univie.ac.at
