# Supplementary material for: Variations in orientation relationships between rutile inclusions and garnet host relate to magmatic growth zoning
Source: Contrib Mineral Petrol. 2024 Jun 17;179(7):69. doi: 10.1007/s00410-024-02146-9 (PMC11182869; doi:10.1007/s00410-024-02146-9)
Supplement: Supplementary file 3 — S3 SPO data (XLSX 12 KB) [file 410_2024_2146_MOESM3_ESM.xlsx]

## Sheet: table test
SPO	ID	OM_01	OM_02	OM_03	OM_04	OM_05	OM_06	OM_07	OM_08	OM_09	OM_10
S<111>1	[111]	152	43	110	20	18	17	123	189	0	37
S<111>2	[-111]	51	41	280	93	65	93	45	207	101	56
S<111>3	[1-11]	26	33	48	12	13	7	14	222	34	35
S<111>4	[-1-11]	0	0	0	0	0	0	1	0	25	65
S<100>1	[001]	2	12	7	28	23	16	3	0	0	1
S<100>2	[100]	14	4	2	1	0	0	10	1	1	0
S<100>3	[010]	4	21	7	1	22	10	6	0	0	0
[112]	[112]	0	0	0	0	0	0	0	0	0	29
all	<111>	229	117	438	125	96	117	183	618	160	193
all	<100>	20	37	16	30	45	26	19	1	1	1
n		249	154	454	155	141	143	202	619	161	194
all	<111>	0.92	0.76	0.96	0.81	0.68	0.82	0.91	1	0.99	0.99
all	<100>	0.08	0.24	0.04	0.19	0.32	0.18	0.09	0	0.01	0.01
S<111>1	[111]	0.61	0.28	0.24	0.13	0.13	0.12	0.61	0.31	0	0.19
S<111>2	[-111]	0.2	0.27	0.62	0.6	0.46	0.65	0.22	0.33	0.63	0.29
S<111>3	[1-11]	0.1	0.21	0.11	0.08	0.09	0.05	0.07	0.36	0.21	0.18
S<111>4	[-1-11]	0	0	0	0	0	0	0	0	0.16	0.34
S<100>1	[001]	0.01	0.08	0.02	0.18	0.16	0.11	0.01	0	0	0.01
S<100>2	[100]	0.06	0.03	0	0.01	0	0	0.05	0	0.01	0
S<100>3	[010]	0.02	0.14	0.02	0.01	0.16	0.07	0.03	0	0	0
[112]	[112]	0	0	0	0	0	0	0	0	0	0.15
